# Supplementary material for: Non-lytic clearance of influenza B virus from infected cells preserves epithelial barrier function
Source: Nat Commun. 2019 Feb 15;10:779. doi: 10.1038/s41467-019-08617-z (PMC6377627; doi:10.1038/s41467-019-08617-z)
Supplement: Supplementary file 4 — Supplementary Data 1 [file 41467_2019_8617_MOESM4_ESM.xlsx]

## Sheet: BP_Upregulated genes
Category	Term	Count	%	PValue	Genes	List Total	Pop Hits	Fold Enrichment	Bonferroni	Benjamini
GOTERM_BP_DIRECT	GO:0006412~translation	41	0.0746663	4.14451e-23	RPL18, RPL17, RPL14, RPS2, RPS3, RPS28, RPL32, RPL7, RPL6, RPL3, RPL10, FAU, RPL5, RPL11, RPS20, RPL7A, RPL4, RPS27A, RPS23, RPS24, EEF1A1, RPSA, RPL26, RPS9, EEF2, RPS5, RPL28, RPS8, RPS3A1, RPS7, RPS18, RPS19, RPL18A, RPL13A, RPS14, EIF4H, RPL21, RPS15, RPS12, RPL37A, RPS11	211	308	7.19399	6.08828e-20	6.08828e-20
GOTERM_BP_DIRECT	GO:0006629~lipid metabolic process	25	0.0455282	2.89165e-08	SCD1, SOAT1, PGS1, SCD2, LDLR, SPTLC2, C3, FADS1, FDPS, ACLY, MID1IP1, PMVK, ELOVL1, PCX, NPC1, NPC2, LPCAT1, CERS2, APOE, FASN, ACSL4, GPAM, FABP5, SFTPB, ACSL5	211	351	3.84919	4.24775e-05	2.1239e-05
GOTERM_BP_DIRECT	GO:0000028~ribosomal small subunit assembly	7	0.0127479	5.6064e-07	RPSA, RPS19, RPS28, RPS14, RPS15, RPS2, RPS5	211	18	21.0166	0.000823241	0.000274489
GOTERM_BP_DIRECT	GO:0043129~surfactant homeostasis	6	0.0109268	8.52862e-07	EPAS1, LPCAT1, VEGFA, SFTPD, NAPSA, CTSH	211	11	29.4778	0.00125207	0.000313165
GOTERM_BP_DIRECT	GO:0008203~cholesterol metabolic process	10	0.0182113	2.68631e-06	CEBPA, SOAT1, NPC1, APP, NPC2, LDLR, APOE, APOC1, FDPS, PMVK	211	65	8.31425	0.00393842	0.000788928
GOTERM_BP_DIRECT	GO:0007155~cell adhesion	20	0.0364226	5.83639e-06	ICAM1, ATP1B1, PTPRF, EGFL6, IGFBP7, NPNT, BCAM, TINAGL1, CD63, SCARF2, ITGA9, LAMB3, APP, CD36, ITGA7, COL6A2, COL6A1, ESAM, THBS3, DPP4	211	316	3.42042	0.00853703	0.00142793
GOTERM_BP_DIRECT	GO:0006364~rRNA processing	11	0.0200324	7.21585e-05	RPS19, RPS28, RPL7, RPL14, EXOSC7, RPS15, RPL26, RPL11, RPL5, RPS24, RPS7	211	120	4.95391	0.10058	0.0150294
GOTERM_BP_DIRECT	GO:0006641~triglyceride metabolic process	6	0.0109268	7.94666e-05	SCD1, CD36, APOE, APOC1, ACSL4, GPAM	211	25	12.9702	0.110185	0.0144867
GOTERM_BP_DIRECT	GO:0006631~fatty acid metabolic process	11	0.0200324	9.51764e-05	ELOVL1, SCD1, CD36, SCD2, ACOXL, C3, FADS1, FASN, ACSL4, GPAM, ACSL5	211	124	4.79411	0.130486	0.0154156
GOTERM_BP_DIRECT	GO:0033344~cholesterol efflux	5	0.00910564	0.000130108	SOAT1, NPC1, NPC2, APOE, APOC1	211	15	18.0142	0.173984	0.0189326
GOTERM_BP_DIRECT	GO:0000027~ribosomal large subunit assembly	5	0.00910564	0.000170985	RPL6, RPL3, RPL10, RPL11, RPL5	211	16	16.8883	0.222131	0.0225774
GOTERM_BP_DIRECT	GO:0042274~ribosomal small subunit biogenesis	5	0.00910564	0.000220384	RPS19, RPS28, RPS15, RPS24, RPS7	211	17	15.8949	0.27659	0.0266209
GOTERM_BP_DIRECT	GO:0030855~epithelial cell differentiation	7	0.0127479	0.000364917	FGFR2, MUC1, RPSA, COL4A1, VEGFA, CTSB, CD63	211	52	7.27497	0.41501	0.0404042
GOTERM_BP_DIRECT	GO:0006955~immune response	11	0.0200324	0.00040529	CD36, C6, CXCL15, H2-EB1, H2-D1, H2-AA, H2-AB1, TINAGL1, CD74, TNFAIP1, B2M	211	148	4.01668	0.448709	0.0416432
GOTERM_BP_DIRECT	GO:0002181~cytoplasmic translation	5	0.00910564	0.000429606	RPL7, RPL6, EIF4H, RPLP0, RPL26	211	20	13.5107	0.468061	0.0412087
GOTERM_BP_DIRECT	GO:0050830~defense response to Gram-positive bacterium	7	0.0127479	0.000547522	SCD1, LYZ2, APP, LYZ1, CD36, FAU, B2M	211	56	6.75533	0.552702	0.0490399
GOTERM_BP_DIRECT	GO:0019882~antigen processing and presentation	6	0.0109268	0.000618137	H2-EB1, H2-D1, H2-AA, H2-AB1, CD74, RAB27A	211	38	8.53305	0.596801	0.0520285
GOTERM_BP_DIRECT	GO:0050766~positive regulation of phagocytosis	6	0.0109268	0.000618137	CD36, RAP1GAP, C3, SFTPD, SFTPA1, RAB27A	211	38	8.53305	0.596801	0.0520285
GOTERM_BP_DIRECT	GO:0006636~unsaturated fatty acid biosynthetic process	4	0.00728451	0.000671567	ELOVL1, SCD1, SCD2, FADS1	211	10	21.6171	0.627256	0.0533499
GOTERM_BP_DIRECT	GO:0042273~ribosomal large subunit biogenesis	5	0.00910564	0.000889398	RPL7, RPL14, RPL26, RPL11, RPL5	211	24	11.2589	0.729398	0.0664821
GOTERM_BP_DIRECT	GO:0001937~negative regulation of endothelial cell proliferation	5	0.00910564	0.000889398	XDH, APOE, RGCC, SPARC, AGER	211	24	11.2589	0.729398	0.0664821
GOTERM_BP_DIRECT	GO:0019886~antigen processing and presentation of exogenous peptide antigen via MHC class II	4	0.00728451	0.0015365	H2-EB1, H2-AA, H2-AB1, CD74	211	13	16.6285	0.89553	0.106798
GOTERM_BP_DIRECT	GO:0050873~brown fat cell differentiation	5	0.00910564	0.00161793	CEBPA, SCD1, LAMB3, LRG1, SELENBP1	211	28	9.65047	0.907325	0.10709
GOTERM_BP_DIRECT	GO:0030301~cholesterol transport	4	0.00728451	0.00192915	NPC1, NPC2, CD36, LDLR	211	14	15.4408	0.941378	0.120972
GOTERM_BP_DIRECT	GO:0010628~positive regulation of gene expression	14	0.0254958	0.00204105	FGFR2, LDLR, IL33, AGER, RPS3, CITED2, LCN2, LAMP3, VEGFA, SLC26A9, RGCC, CNN2, CTSH, RAB27A	211	280	2.70213	0.950281	0.122338
GOTERM_BP_DIRECT	GO:0007595~lactation	5	0.00910564	0.00374236	XDH, SOCS2, RPLP0, VEGFA, HK2	211	35	7.72038	0.995945	0.205064
GOTERM_BP_DIRECT	GO:0007585~respiratory gaseous exchange	4	0.00728451	0.00409632	SFTPD, SFTPC, SFTPA1, SFTPB	211	18	12.0095	0.997594	0.214311
GOTERM_BP_DIRECT	GO:0006633~fatty acid biosynthetic process	6	0.0109268	0.00419306	ELOVL1, SCD1, SCD2, FADS1, FASN, ACLY	211	58	5.59062	0.997914	0.211329
GOTERM_BP_DIRECT	GO:0008202~steroid metabolic process	6	0.0109268	0.00419306	SOAT1, NPC1, NPC2, LDLR, FDPS, PMVK	211	58	5.59062	0.997914	0.211329
GOTERM_BP_DIRECT	GO:0002474~antigen processing and presentation of peptide antigen via MHC class I	4	0.00728451	0.00557008	H2-D1, H2-Q6, H2-Q7, B2M	211	20	10.8085	0.999727	0.262066
GOTERM_BP_DIRECT	GO:0070374~positive regulation of ERK1 and ERK2 cascade	8	0.014569	0.00611768	FGFR2, ICAM1, CD36, NRP1, C3, NPNT, VEGFA, CD74	211	118	3.66391	0.999878	0.275262
GOTERM_BP_DIRECT	GO:0071353~cellular response to interleukin-4	4	0.00728451	0.00641124	RPLP0, RPL3, FASN, RPS2	211	21	10.2938	0.999921	0.278056
GOTERM_BP_DIRECT	GO:0035987~endodermal cell differentiation	4	0.00728451	0.00641124	COL4A2, LAMB3, ITGA7, COL6A1	211	21	10.2938	0.999921	0.278056
GOTERM_BP_DIRECT	GO:0042632~cholesterol homeostasis	5	0.00910564	0.00664375	SOAT1, NPC1, NPC2, LDLR, APOE	211	41	6.59057	0.999944	0.278489
GOTERM_BP_DIRECT	GO:0002504~antigen processing and presentation of peptide or polysaccharide antigen via MHC class II	3	0.00546339	0.00666946	H2-EB1, H2-AA, H2-AB1	211	7	23.1611	0.999946	0.271746
GOTERM_BP_DIRECT	GO:0042759~long-chain fatty acid biosynthetic process	3	0.00546339	0.00878526	SCD1, SCD2, FADS1	211	8	20.266	0.999998	0.333077
GOTERM_BP_DIRECT	GO:0006869~lipid transport	6	0.0109268	0.00983708	LDLR, APOE, APOC1, ATP11A, ABCA3, ATP8A1	211	71	4.56698	1	0.356007
GOTERM_BP_DIRECT	GO:0046686~response to cadmium ion	4	0.00728451	0.0105053	NPC1, SPARC, PRNP, B2M	211	25	8.64682	1	0.366372
GOTERM_BP_DIRECT	GO:0002376~immune system process	13	0.0236747	0.0106914	LCN2, LAMP3, C3, HC, H2-EB1, SFTPD, H2-D1, H2-AA, H2-AB1, H2-Q7, CD74, SEMA4A, B2M	211	304	2.31103	1	0.363106
GOTERM_BP_DIRECT	GO:0006956~complement activation	3	0.00546339	0.0111592	C3, HC, RGCC	211	9	18.0142	1	0.3674
GOTERM_BP_DIRECT	GO:0016525~negative regulation of angiogenesis	5	0.00910564	0.0115557	COL4A2, CD36, RGCC, SPARC, SEMA4A	211	48	5.62944	1	0.369639
GOTERM_BP_DIRECT	GO:0000462~maturation of SSU-rRNA from tricistronic rRNA transcript (SSU-rRNA, 5.8S rRNA, LSU-rRNA)	4	0.00728451	0.0143723	RPS19, RPS14, RPS8, RPS24	211	28	7.72038	1	0.428582
GOTERM_BP_DIRECT	GO:0008152~metabolic process	14	0.0254958	0.0148988	LYZ2, LYZ1, SPTLC2, ACOXL, HK2, ACLY, MTHFD1, PCX, LPCAT1, H6PD, FASN, ACSL4, GPAM, ACSL5	211	357	2.11932	1	0.431873
GOTERM_BP_DIRECT	GO:0050829~defense response to Gram-negative bacterium	4	0.00728451	0.0173408	LYZ2, APP, LYZ1, B2M	211	30	7.20569	1	0.473987
GOTERM_BP_DIRECT	GO:1900745~positive regulation of p38MAPK cascade	3	0.00546339	0.0197297	XDH, VEGFA, GADD45G	211	12	13.5107	1	0.510303
GOTERM_BP_DIRECT	GO:0030198~extracellular matrix organization	6	0.0109268	0.0211254	COL4A2, LAMB3, APP, COL4A1, EGFL6, NPNT	211	86	3.77042	1	0.52612
GOTERM_BP_DIRECT	GO:0001666~response to hypoxia	8	0.014569	0.0237934	MUC1, ATP1B1, EPAS1, VEGFA, SFTPA1, AGER, DPP4, CITED2	211	154	2.80741	1	0.560745
GOTERM_BP_DIRECT	GO:0045766~positive regulation of angiogenesis	6	0.0109268	0.0241012	C3, HC, LRG1, C6, VEGFA, CTSH	211	89	3.64332	1	0.557142
GOTERM_BP_DIRECT	GO:0001574~ganglioside biosynthetic process	3	0.00546339	0.0265557	ST3GAL1, ST6GALNAC4, ST6GALNAC2	211	14	11.5806	1	0.584641
GOTERM_BP_DIRECT	GO:0030490~maturation of SSU-rRNA	3	0.00546339	0.0265557	RPS19, RPS28, RPS14	211	14	11.5806	1	0.584641
GOTERM_BP_DIRECT	GO:0015908~fatty acid transport	3	0.00546339	0.0265557	CD36, ACSL4, ACSL5	211	14	11.5806	1	0.584641
GOTERM_BP_DIRECT	GO:0010867~positive regulation of triglyceride biosynthetic process	3	0.00546339	0.0265557	LDLR, GPAM, ACSL5	211	14	11.5806	1	0.584641
GOTERM_BP_DIRECT	GO:0042157~lipoprotein metabolic process	3	0.00546339	0.0265557	LDLR, APOE, APOC1	211	14	11.5806	1	0.584641
GOTERM_BP_DIRECT	GO:0006811~ion transport	13	0.0236747	0.0271036	KCNJ15, ATP1B1, KCNC3, MLC1, SLC12A2, LRRC8C, SLC34A2, SLCO2A1, LCN2, ATP6V1C2, SLC26A9, SLC39A8, ATP6V0A1	211	347	2.02465	1	0.584177
GOTERM_BP_DIRECT	GO:0030154~cell differentiation	17	0.0309592	0.0272215	NKD1, NRP1, BMP1, EPAS1, EGFL6, NPNT, ARF6, ANPEP, RPS7, RPS3A1, CITED2, VEGFA, GADD45G, TPT1, LRRK2, ETV5, SEMA4A	211	512	1.79438	1	0.577942
GOTERM_BP_DIRECT	GO:0001649~osteoblast differentiation	6	0.0109268	0.0284712	RPS15, MRC2, FASN, COL6A1, TMSB4X, RPS11	211	93	3.48662	1	0.586865
GOTERM_BP_DIRECT	GO:0009311~oligosaccharide metabolic process	3	0.00546339	0.0302751	ST3GAL1, ST6GALNAC4, ST6GALNAC2	211	15	10.8085	1	0.602142
GOTERM_BP_DIRECT	GO:0019835~cytolysis	3	0.00546339	0.0302751	LYZ2, LYZ1, HC	211	15	10.8085	1	0.602142
GOTERM_BP_DIRECT	GO:0055010~ventricular cardiac muscle tissue morphogenesis	3	0.00546339	0.0302751	FGFR2, LY6E, MYH7	211	15	10.8085	1	0.602142
GOTERM_BP_DIRECT	GO:0048286~lung alveolus development	4	0.00728451	0.0323857	FGFR2, VEGFA, SFTPD, ERRFI1	211	38	5.6887	1	0.619869
GOTERM_BP_DIRECT	GO:0070542~response to fatty acid	3	0.00546339	0.0341875	SCD1, CD36, SCD2	211	16	10.133	1	0.632842
GOTERM_BP_DIRECT	GO:1902336~positive regulation of retinal ganglion cell axon guidance	2	0.00364226	0.0364948	NRP1, VEGFA	211	2	54.0427	1	0.650154
GOTERM_BP_DIRECT	GO:0090259~regulation of retinal ganglion cell axon guidance	2	0.00364226	0.0364948	NRP1, VEGFA	211	2	54.0427	1	0.650154
GOTERM_BP_DIRECT	GO:0001970~positive regulation of activation of membrane attack complex	2	0.00364226	0.0364948	C3, C6	211	2	54.0427	1	0.650154
GOTERM_BP_DIRECT	GO:0030299~intestinal cholesterol absorption	2	0.00364226	0.0364948	CD36, LDLR	211	2	54.0427	1	0.650154
GOTERM_BP_DIRECT	GO:0038190~VEGF-activated neuropilin signaling pathway	2	0.00364226	0.0364948	NRP1, VEGFA	211	2	54.0427	1	0.650154
GOTERM_BP_DIRECT	GO:0051603~proteolysis involved in cellular protein catabolic process	4	0.00728451	0.0369358	CTSZ, CTSC, CTSB, CTSH	211	40	5.40427	1	0.647652
GOTERM_BP_DIRECT	GO:0019731~antibacterial humoral response	3	0.00546339	0.0382845	APP, FAU, B2M	211	17	9.53694	1	0.654216
GOTERM_BP_DIRECT	GO:0048844~artery morphogenesis	3	0.00546339	0.042558	NRP1, APOE, VEGFA	211	18	9.00711	1	0.68701
GOTERM_BP_DIRECT	GO:0060349~bone morphogenesis	3	0.00546339	0.042558	FGFR2, LTBP3, CITED2	211	18	9.00711	1	0.68701
GOTERM_BP_DIRECT	GO:0050731~positive regulation of peptidyl-tyrosine phosphorylation	5	0.00910564	0.0454711	ICAM1, CD36, NRP1, VEGFA, CD74	211	73	3.70155	1	0.704998
GOTERM_BP_DIRECT	GO:0051260~protein homooligomerization	7	0.0127479	0.0474063	EEF1A1, APP, KCNC3, SFTPC, PRNP, ENTPD1, TNFAIP1	211	142	2.66407	1	0.713971
GOTERM_BP_DIRECT	GO:1903966~monounsaturated fatty acid biosynthetic process	2	0.00364226	0.0542421	SCD1, SCD2	211	3	36.0284	1	0.756463
GOTERM_BP_DIRECT	GO:0097503~sialylation	2	0.00364226	0.0542421	ST3GAL1, ST6GALNAC2	211	3	36.0284	1	0.756463
GOTERM_BP_DIRECT	GO:0016998~cell wall macromolecule catabolic process	2	0.00364226	0.0542421	LYZ2, LYZ1	211	3	36.0284	1	0.756463
GOTERM_BP_DIRECT	GO:0034447~very-low-density lipoprotein particle clearance	2	0.00364226	0.0542421	APOE, APOC1	211	3	36.0284	1	0.756463
GOTERM_BP_DIRECT	GO:0010873~positive regulation of cholesterol esterification	2	0.00364226	0.0542421	SCD1, APOE	211	3	36.0284	1	0.756463
GOTERM_BP_DIRECT	GO:0034382~chylomicron remnant clearance	2	0.00364226	0.0542421	APOE, APOC1	211	3	36.0284	1	0.756463
GOTERM_BP_DIRECT	GO:0030148~sphingolipid biosynthetic process	3	0.00546339	0.0563607	ELOVL1, SPTLC2, CERS2	211	21	7.72038	1	0.764109
GOTERM_BP_DIRECT	GO:0001525~angiogenesis	8	0.014569	0.0609766	FGFR2, COL4A2, COL4A1, NRP1, EPAS1, VEGFA, ANPEP, SEMA4A	211	190	2.27548	1	0.785697
GOTERM_BP_DIRECT	GO:0006979~response to oxidative stress	6	0.0109268	0.0611897	APP, EPAS1, APOE, PRNP, LRRK2, RPS3	211	115	2.81962	1	0.781415
GOTERM_BP_DIRECT	GO:0030511~positive regulation of transforming growth factor beta receptor signaling pathway	3	0.00546339	0.0612644	LRG1, NPNT, CITED2	211	22	7.36945	1	0.77641
GOTERM_BP_DIRECT	GO:0030324~lung development	5	0.00910564	0.0668105	CEBPA, FGFR2, EPAS1, VEGFA, SPARC	211	83	3.25558	1	0.800578
GOTERM_BP_DIRECT	GO:0008654~phospholipid biosynthetic process	4	0.00728451	0.0673449	PGS1, LPCAT1, GPAM, ACSL5	211	51	4.23864	1	0.798162
GOTERM_BP_DIRECT	GO:0001892~embryonic placenta development	3	0.00546339	0.0714839	CEBPA, EPAS1, CITED2	211	24	6.75533	1	0.812914
GOTERM_BP_DIRECT	GO:0050803~regulation of synapse structure or activity	2	0.00364226	0.0716639	APP, PTPRF	211	4	27.0213	1	0.808928
GOTERM_BP_DIRECT	GO:0042159~lipoprotein catabolic process	2	0.00364226	0.0716639	LDLR, APOE	211	4	27.0213	1	0.808928
GOTERM_BP_DIRECT	GO:0048002~antigen processing and presentation of peptide antigen	2	0.00364226	0.0716639	H2-AA, H2-AB1	211	4	27.0213	1	0.808928
GOTERM_BP_DIRECT	GO:0019934~cGMP-mediated signaling	2	0.00364226	0.0716639	CD36, APOE	211	4	27.0213	1	0.808928
GOTERM_BP_DIRECT	GO:0038084~vascular endothelial growth factor signaling pathway	2	0.00364226	0.0716639	NRP1, VEGFA	211	4	27.0213	1	0.808928
GOTERM_BP_DIRECT	GO:0002479~antigen processing and presentation of exogenous peptide antigen via MHC class I, TAP-dependent	3	0.00546339	0.0767863	H2-D1, H2-Q7, B2M	211	25	6.48512	1	0.826524
GOTERM_BP_DIRECT	GO:0015914~phospholipid transport	3	0.00546339	0.0767863	LDLR, ATP11A, ATP8A1	211	25	6.48512	1	0.826524
GOTERM_BP_DIRECT	GO:2000379~positive regulation of reactive oxygen species metabolic process	3	0.00546339	0.0767863	XDH, CD36, AGER	211	25	6.48512	1	0.826524
GOTERM_BP_DIRECT	GO:0006695~cholesterol biosynthetic process	3	0.00546339	0.0822088	APOE, FDPS, PMVK	211	26	6.23569	1	0.843268
GOTERM_BP_DIRECT	GO:0006897~endocytosis	7	0.0127479	0.0833538	NPC1, APP, LDLR, MRC2, SNX7, LRP2, LRRK2	211	165	2.29272	1	0.843224
GOTERM_BP_DIRECT	GO:0018279~protein N-linked glycosylation via asparagine	3	0.00546339	0.087745	ST3GAL1, ST6GALNAC4, ST6GALNAC2	211	27	6.00474	1	0.85445
GOTERM_BP_DIRECT	GO:1901018~positive regulation of potassium ion transmembrane transporter activity	2	0.00364226	0.0887663	ATP1B1, AGER	211	5	21.6171	1	0.853872
GOTERM_BP_DIRECT	GO:0002830~positive regulation of type 2 immune response	2	0.00364226	0.0887663	IL33, CD74	211	5	21.6171	1	0.853872
GOTERM_BP_DIRECT	GO:0060978~angiogenesis involved in coronary vascular morphogenesis	2	0.00364226	0.0887663	NRP1, VEGFA	211	5	21.6171	1	0.853872
GOTERM_BP_DIRECT	GO:0045063~T-helper 1 cell differentiation	2	0.00364226	0.0887663	GADD45G, SEMA4A	211	5	21.6171	1	0.853872
GOTERM_BP_DIRECT	GO:0034435~cholesterol esterification	2	0.00364226	0.0887663	SCD1, SOAT1	211	5	21.6171	1	0.853872
GOTERM_BP_DIRECT	GO:0070508~cholesterol import	2	0.00364226	0.0887663	CD36, LDLR	211	5	21.6171	1	0.853872
GOTERM_BP_DIRECT	GO:0061304~retinal blood vessel morphogenesis	2	0.00364226	0.0887663	COL4A1, VEGFA	211	5	21.6171	1	0.853872
GOTERM_BP_DIRECT	GO:0040014~regulation of multicellular organism growth	3	0.00546339	0.0933891	FGFR2, APP, SOCS2	211	28	5.79028	1	0.864709
GOTERM_BP_DIRECT	GO:0048514~blood vessel morphogenesis	3	0.00546339	0.0933891	COL4A1, VEGFA, ITGA7	211	28	5.79028	1	0.864709
GOTERM_BP_DIRECT	GO:0048469~cell maturation	3	0.00546339	0.0991352	CEBPA, EPAS1, VEGFA	211	29	5.59062	1	0.87765

## Sheet: BP_Downregulated genes
Category	Term	Count	%	PValue	Genes	List Total	Pop Hits	Fold Enrichment	Bonferroni	Benjamini
GOTERM_BP_DIRECT	GO:0003341~cilium movement	16	0.0469456	1.49369e-19	DNAH11, DNAH10, DNAIC1, GAS8, CCDC39, DNAIC2, RSPH9, DNAH5, DNAH6, DNALI1, CCDC40, HYDIN, RSPH4A, DNAAF1, CCDC114, CCDC151	176	32	32.3949	1.55792e-16	1.55792e-16
GOTERM_BP_DIRECT	GO:0060271~cilium morphogenesis	23	0.0674843	2.47369e-15	RABL2, CDC14A, KIF27, FOXJ1, ULK4, DNAIC2, DNAH5, SPAG16, TTLL3, TRAF3IP1, NME5, DYNLL1, GSN, DNAAF1, CCDC113, DZIP1L, IFT172, SPEF2, FAM161A, IFT43, RFX2, TMEM107, TTC21A	176	158	9.43142	2.54752e-12	1.27376e-12
GOTERM_BP_DIRECT	GO:0003351~epithelial cilium movement	10	0.029341	1.777e-13	NME5, CCDC40, KIF27, SPEF2, DNAH1, ULK4, AK7, GAS8, DNAIC1, DPCD	176	15	43.1932	1.8539e-10	6.17966e-11
GOTERM_BP_DIRECT	GO:0030030~cell projection organization	18	0.0528138	5.68722e-11	KIF27, FOXJ1, DCDC2A, AK7, DNAIC2, PIFO, SPAG16, TRAF3IP1, DNAAF3, GSN, CCDC113, CCDC151, FAM161A, IFT43, RFX2, TEKT4, TMEM107, CCDC78	176	143	8.15536	5.93177e-08	1.48294e-08
GOTERM_BP_DIRECT	GO:0030317~sperm motility	11	0.0322751	2.42432e-10	DNAH11, RABL2, CCDC40, ENO4, DNAH1, CCDC39, GAS8, DNAIC1, DNAH5, PLTP, DPCD	176	39	18.274	2.52857e-07	5.05714e-08
GOTERM_BP_DIRECT	GO:0042384~cilium assembly	16	0.0469456	3.49456e-10	RABL2, CDC14A, KIF27, FOXJ1, DNAIC2, DNAH5, TTLL3, SPAG16, TRAF3IP1, NME5, CCDC113, IFT172, DZIP1L, FAM161A, RFX2, TMEM107	176	119	8.71123	3.64483e-07	6.07472e-08
GOTERM_BP_DIRECT	GO:0035082~axoneme assembly	9	0.0264069	4.50056e-10	CCDC40, RSPH4A, RSPH1, SPEF2, AK7, GAS8, RSPH9, TTLL3, SPAG16	176	21	27.767	4.69408e-07	6.70583e-08
GOTERM_BP_DIRECT	GO:0044458~motile cilium assembly	9	0.0264069	1.05638e-09	CCDC40, DYNLL1, DNAAF3, FOXJ1, ZMYND10, DNAAF1, ULK4, CCDC39, RSPH9	176	23	25.3525	1.10181e-06	1.37726e-07
GOTERM_BP_DIRECT	GO:0007368~determination of left/right symmetry	12	0.0352092	3.5436e-09	DNAH11, DNAAF3, FOXJ1, IFT172, CCDC151, DRC1, CCDC39, GAS8, DNAIC1, DNAIC2, DNAH5, DPCD	176	65	11.9612	3.69597e-06	4.10664e-07
GOTERM_BP_DIRECT	GO:0036158~outer dynein arm assembly	7	0.0205387	1.88242e-08	CCDC114, ZMYND10, DNAAF1, CCDC151, DNAIC1, DNAIC2, DNAH5	176	13	34.8868	1.96334e-05	1.96336e-06
GOTERM_BP_DIRECT	GO:0070286~axonemal dynein complex assembly	6	0.0176046	9.64043e-08	CCDC40, DNAAF3, DNAAF1, CCDC151, DRC1, CCDC39	176	9	43.1932	0.000100545	9.14084e-06
GOTERM_BP_DIRECT	GO:0007018~microtubule-based movement	10	0.029341	5.87421e-07	DNAH9, DNAH12, KIF27, DNAH3, KIF19A, KIF9, DNAH2, DYNLRB2, KIF21A, DNAH5	176	65	9.96766	0.000612493	5.10554e-05
GOTERM_BP_DIRECT	GO:0060294~cilium movement involved in cell motility	5	0.0146705	1.80992e-06	DNAH1, TEKT4, GAS8, RSPH9, SPAG16	176	7	46.2784	0.00188596	0.0001452
GOTERM_BP_DIRECT	GO:0036159~inner dynein arm assembly	5	0.0146705	2.4101e-05	CCDC40, ZMYND10, DNAAF1, DNAH1, CCDC39	176	12	26.9957	0.0248243	0.00179394
GOTERM_BP_DIRECT	GO:0003356~regulation of cilium beat frequency	4	0.0117364	3.47383e-05	DNAH11, CCDC40, DNAAF1, CCDC39	176	5	51.8318	0.0355842	0.0024126
GOTERM_BP_DIRECT	GO:0021591~ventricular system development	5	0.0146705	0.000214284	NME5, HYDIN, KIF27, ULK4, DPCD	176	20	16.1974	0.200303	0.013873
GOTERM_BP_DIRECT	GO:0007283~spermatogenesis	13	0.0381433	0.000714863	JAG2, AK7, DPCD, NME5, TCP11, HSPA2, SPATA18, MYCBPAP, IQCG, SPEF2, MNS1, 1110017D15RIK, RFX2	176	262	3.21476	0.525678	0.042926
GOTERM_BP_DIRECT	GO:0030154~cell differentiation	19	0.0557479	0.000878939	ENAH, FGFR3, FHL1, JAG2, PTPRU, CSRP2, MLF1, NME5, CXCL17, WNT4, TCP11, HSPA2, SPATA18, DMKN, SEMA3E, MYCBPAP, IQCG, 1110017D15RIK, RFX2	176	512	2.40431	0.600338	0.0496757
GOTERM_BP_DIRECT	GO:0035469~determination of pancreatic left/right asymmetry	3	0.0088023	0.00137693	CCDC40, DNAAF1, CCDC39	176	4	48.5923	0.762391	0.0728486
GOTERM_BP_DIRECT	GO:0071907~determination of digestive tract left/right asymmetry	3	0.0088023	0.00227173	CCDC40, DNAAF1, CCDC39	176	5	38.8739	0.906716	0.111842
GOTERM_BP_DIRECT	GO:0071910~determination of liver left/right asymmetry	3	0.0088023	0.00227173	CCDC40, DNAAF1, CCDC39	176	5	38.8739	0.906716	0.111842
GOTERM_BP_DIRECT	GO:0007275~multicellular organism development	19	0.0557479	0.005376	ENAH, FHL1, SOX2, JAG2, CSRP2, MLF1, NME5, CXCL17, WNT4, TCP11, HYDIN, SPATA18, KRT8, IFT172, SEMA3E, MYCBPAP, WNT11, TMEM107, NUDC	176	605	2.03472	0.996384	0.234884
GOTERM_BP_DIRECT	GO:0042026~protein refolding	3	0.0088023	0.00617066	HSP90AA1, HSPA2, DNAJA4	176	8	24.2962	0.998429	0.254315
GOTERM_BP_DIRECT	GO:0060972~left/right pattern formation	3	0.0088023	0.00785404	FOXJ1, DNAAF1, DPCD	176	9	21.5966	0.999732	0.300626
GOTERM_BP_DIRECT	GO:0035721~intraciliary retrograde transport	3	0.0088023	0.0117599	DYNLL1, IFT43, TTC21A	176	11	17.6699	0.999996	0.401958
GOTERM_BP_DIRECT	GO:0044782~cilium organization	3	0.0088023	0.0117599	MNS1, FAM161A, ENO4	176	11	17.6699	0.999996	0.401958
GOTERM_BP_DIRECT	GO:0007507~heart development	9	0.0264069	0.0129683	DNAH11, DNAAF3, FOXJ1, IFT172, CCDC151, DRC1, CCDC39, DNAIC1, DNAH5	176	203	2.87245	0.999999	0.419912
GOTERM_BP_DIRECT	GO:0007017~microtubule-based process	4	0.0117364	0.0138304	DYNLL1, MAP1B, TUBA1A, TUBB4B	176	33	7.85331	1	0.428039
GOTERM_BP_DIRECT	GO:0021670~lateral ventricle development	3	0.0088023	0.0139707	TSKU, DNAH5, DPCD	176	12	16.1974	1	0.41928
GOTERM_BP_DIRECT	GO:0007288~sperm axoneme assembly	3	0.0088023	0.0163458	IQCG, SPEF2, SPAG16	176	13	14.9515	1	0.458771
GOTERM_BP_DIRECT	GO:0022407~regulation of cell-cell adhesion	3	0.0088023	0.0163458	WNT4, ADAM8, CD24A	176	13	14.9515	1	0.458771
GOTERM_BP_DIRECT	GO:0007286~spermatid development	5	0.0146705	0.0166746	NME5, HSPA2, RSPH1, IQCG, RFX2	176	64	5.0617	1	0.453798
GOTERM_BP_DIRECT	GO:0045793~positive regulation of cell size	3	0.0088023	0.0188798	HSP90AB1, HSP90AA1, TRP73	176	14	13.8835	1	0.484523
GOTERM_BP_DIRECT	GO:0030325~adrenal gland development	3	0.0088023	0.024403	CDKN1C, WNT4, WNT11	176	16	12.1481	1	0.564485
GOTERM_BP_DIRECT	GO:2000768~positive regulation of nephron tubule epithelial cell differentiation	2	0.0058682	0.0304595	PROM1, CD24A	176	2	64.7898	1	0.635133
GOTERM_BP_DIRECT	GO:0072139~glomerular parietal epithelial cell differentiation	2	0.0058682	0.0304595	PROM1, CD24A	176	2	64.7898	1	0.635133
GOTERM_BP_DIRECT	GO:0001947~heart looping	4	0.0117364	0.0333184	CCDC40, DNAAF1, IFT172, CCDC39	176	46	5.63389	1	0.657337
GOTERM_BP_DIRECT	GO:0006457~protein folding	6	0.0176046	0.0340625	HSP90AB1, HSP90AA1, HSPA4L, PPIL6, DNAJA4, NUDC	176	117	3.32255	1	0.654626
GOTERM_BP_DIRECT	GO:0043524~negative regulation of neuron apoptotic process	6	0.0176046	0.0340625	HSP90AB1, HSPH1, BOK, TRP73, ADAM8, SYNGAP1	176	117	3.32255	1	0.654626
GOTERM_BP_DIRECT	GO:0007154~cell communication	3	0.0088023	0.0371271	KREMEN1, ITGB4, JAG2	176	20	9.71847	1	0.676142
GOTERM_BP_DIRECT	GO:0001822~kidney development	5	0.0146705	0.0582661	CDKN1C, TRAF3IP1, WNT4, WNT11, TRP73	176	95	3.40999	1	0.824352
GOTERM_BP_DIRECT	GO:1903753~negative regulation of p38MAPK cascade	2	0.0058682	0.0599963	HSPH1, EZR	176	4	32.3949	1	0.825199
GOTERM_BP_DIRECT	GO:0042738~exogenous drug catabolic process	2	0.0058682	0.0599963	CYP2B10, CYP4B1	176	4	32.3949	1	0.825199
GOTERM_BP_DIRECT	GO:0019852~L-ascorbic acid metabolic process	2	0.0058682	0.0599963	SLC23A2, GSTO1	176	4	32.3949	1	0.825199
GOTERM_BP_DIRECT	GO:0071801~regulation of podosome assembly	2	0.0058682	0.0599963	GSN, KIF9	176	4	32.3949	1	0.825199
GOTERM_BP_DIRECT	GO:0060706~cell differentiation involved in embryonic placenta development	2	0.0058682	0.0599963	KRT19, KRT8	176	4	32.3949	1	0.825199
GOTERM_BP_DIRECT	GO:0001578~microtubule bundle formation	3	0.0088023	0.0639948	TPPP3, MAP1B, TTLL6	176	27	7.19886	1	0.837196
GOTERM_BP_DIRECT	GO:0050680~negative regulation of epithelial cell proliferation	4	0.0117364	0.0670261	CDKN1C, FGFR3, SOX2, IFT172	176	61	4.24851	1	0.843613
GOTERM_BP_DIRECT	GO:0060070~canonical Wnt signaling pathway	4	0.0117364	0.0723649	WNT4, WNT11, PTPRU, PORCN	176	63	4.11364	1	0.858954
GOTERM_BP_DIRECT	GO:0072112~glomerular visceral epithelial cell differentiation	2	0.0058682	0.0744275	PROM1, CD24A	176	5	25.9159	1	0.860198
GOTERM_BP_DIRECT	GO:0021762~substantia nigra development	3	0.0088023	0.0815107	FGFR3, CKB, CALM1	176	31	6.26998	1	0.878938
GOTERM_BP_DIRECT	GO:0007050~cell cycle arrest	4	0.0117364	0.0865074	CDKN1C, SOX2, TRP73, MLF1	176	68	3.81116	1	0.888604
GOTERM_BP_DIRECT	GO:0060316~positive regulation of ryanodine-sensitive calcium-release channel activity	2	0.0058682	0.0886383	GSTO1, CALM1	176	6	21.5966	1	0.889213
GOTERM_BP_DIRECT	GO:0090084~negative regulation of inclusion body assembly	2	0.0058682	0.0886383	HSPA2, DNAJA4	176	6	21.5966	1	0.889213
GOTERM_BP_DIRECT	GO:0060285~cilium-dependent cell motility	2	0.0058682	0.0886383	DRC1, CCDC39	176	6	21.5966	1	0.889213
GOTERM_BP_DIRECT	GO:0007096~regulation of exit from mitosis	2	0.0058682	0.0886383	CDKN1C, CDC14A	176	6	21.5966	1	0.889213
GOTERM_BP_DIRECT	GO:0060287~epithelial cilium movement involved in determination of left/right asymmetry	2	0.0058682	0.0886383	CCDC40, CCDC39	176	6	21.5966	1	0.889213
GOTERM_BP_DIRECT	GO:0021532~neural tube patterning	2	0.0058682	0.0886383	TRAF3IP1, TMEM107	176	6	21.5966	1	0.889213
GOTERM_BP_DIRECT	GO:0034109~homotypic cell-cell adhesion	2	0.0058682	0.0886383	PTPRU, CD24A	176	6	21.5966	1	0.889213
GOTERM_BP_DIRECT	GO:0046777~protein autophosphorylation	6	0.0176046	0.0960401	STK33, DDR1, FGFR3, NEK2, MAK, MAPK15	176	158	2.46037	1	0.903698
GOTERM_BP_DIRECT	GO:0007420~brain development	6	0.0176046	0.0980054	HYDIN, FOXJ1, BOK, IFT172, AK7, GAS8	176	159	2.4449	1	0.903551
